# Supplementary material for: Novel LIPA-Targeted Therapy for Treating Ovarian Cancer
Source: Cancers (Basel). 2024 Jan 24;16(3):500. doi: 10.3390/cancers16030500 (PMC10854701; doi:10.3390/cancers16030500)
Supplement: Supplementary file 1 [file cancers-16-00500-s001.zip]

Archive with 1 entries (1 files):
- cancers-2825652-supplementary.pdf
